# Supplementary material for: Altered within- and between-host transmission under coinfection underpin parasite co-occurrence patterns in the wild
Source: Evol Ecol. 2022 May 19;37(1):131–51. doi: 10.1007/s10682-022-10182-9 (PMC9911512; doi:10.1007/s10682-022-10182-9)
Supplement: Supplementary file 2 — Supplementary file2 (CSV 18 kb) [file 10682_2022_10182_MOESM2_ESM.csv]

	Patch	meanAA	sumAA	PLM2..coverage.plantago.	AA.Phomopsis	AA.Mildew	mildew10	phomo10	connectivity	patch	Lo	La
1	15	0.5	2	1	2	0	0	1	5.81584833674622	15	101.9097609	6706.460491
2	16	0	0	0.4	2	0	0	1	7.1733789552264	16	101.7336028	6706.68137
3	17	0	0	1	3	0	0	1	7.31506711822311	17	101.5143129	6706.925554
4	22	0	0	0.4	1	0	0	1	16.0131124492921	22	98.79447723	6701.3479
5	27	0	0	2	2	0	0	1	23.0146703516636	27	98.42396881	6702.711164
6	29	0	0	15	3	0	0	1	16.2124459155306	29	98.3196812	6701.830168
7	30	0	0	0.1	1	0	0	1	30.4787012483018	30	98.3219684	6701.939303
8	40	0	0	0	0	0	0	0	63.8556290880643	40	96.9012194	6702.875058
9	41	1.5	6	75	4	0	0	1	3.70021558025916	41	96.86183979	6702.661988
10	43	0	0	0.05	1	0	0	1	68.9286977103305	43	96.97454702	6702.567226
11	145	0	0	3.5	1	0	0	1	39.5901608452476	145	110.2011024	6699.916535
12	147	0	0	1.5	0	0	0	0	43.7036499300388	147	110.1347284	6700.03747
13	189	0	0	0	0	0	0	0	8.27083962791273	189	117.6589914	6702.481674
14	212	0	0	0.5	0	0	0	0	13.3628654063149	212	119.2343126	6699.179835
15	243	0	0	1	2	0	0	1	58.359573931674	243	122.3618385	6697.923001
16	244	0.75	3	2.7	2	1	1	1	45.4067286224044	244	122.8045728	6697.398085
17	282	1.75	7	13	3	0	0	1	1.78933048007757	282	125.8101415	6694.488239
18	304	0.25	1	1	2	0	0	1	4.38769125312447	304	99.6939697	6685.476745
19	351	0	0	0.05	0	0	0	0	2.68200910417933	351	107.5799081	6682.39981
20	352	0	0	0.1	0	0	0	0	2.81619731497642	352	107.3482131	6682.506611
21	353	1.25	5	0.7	0	0	0	0	2.95534384556913	353	108.1715129	6682.989388
22	355	0	0	2.5	2	0	0	1	3.74319034130457	355	107.0873288	6683.697115
23	356	0	0	1.5	2	0	0	1	6.63367362024502	356	107.2922112	6685.168859
24	377	1.5	6	0.2	1	0	0	1	13.8809256849093	377	126.8162941	6684.958625
25	378	1.75	7	0.1	1	2	1	1	17.6283908513752	378	127.2620616	6684.661672
26	379	0	0	0.01	0	0	0	0	14.0339165401941	379	126.5598226	6684.951064
27	381	0	0	1.5	2	0	0	1	12.9864158725995	381	126.1378657	6684.930273
28	383	1.25	5	3	1	0	0	1	14.2147482815527	383	125.9215241	6684.342027
29	384	0.75	3	3	2	0	0	1	14.3224765378398	384	125.9315572	6684.189897
30	386	0	0	1.5	2	0	0	1	14.4536746752386	386	125.8488065	6683.888484
31	391	0	0	0.3	2	0	0	1	15.1630552076526	391	126.0774075	6683.389868
32	392	0	0	0.4	1	0	0	1	14.7825324608891	392	126.0393317	6683.232106
33	434	0	0	0.01	0	0	0	0	13.8417731185714	434	125.6882345	6683.488577
34	436	0.25	1	0.6	0	0	0	0	14.0546162628873	436	125.9941904	6683.138361
35	437	0	0	1	1	0	0	1	13.230465059821	437	126.0107656	6683.045203
36	438	0	0	0.1	1	0	0	1	13.7956700289136	438	125.961125	6683.006228
37	442	0.75	3	0.1	1	0	0	1	12.1039418746218	442	125.5654317	6682.21979
38	444	0	0	0.5	1	0	0	1	13.8655605158465	444	125.5895396	6681.593879
39	446	0	0	0	0	0	0	0	13.3499995294007	446	125.5185947	6681.430271
40	456	0.5	2	5	3	0	0	1	12.1113814753148	456	101.5519287	6693.667699
41	457	0	0	2.5	3	0	0	1	13.8705513329275	457	101.3466537	6693.747995
42	458	0	0	0.3	2	0	0	1	8.55603094754026	458	100.7280981	6693.227377
43	472	0	0	0.4	0	0	0	0	5.37262498686861	472	107.2141131	6683.521105
44	474	2.25	9	2	3	2	1	1	3.98638104062496	474	107.8788834	6684.161203
45	475	1.5	6	5	3	0	0	1	3.38396171201253	475	107.2305621	6685.1402
46	490	1	4	4	0	1	1	0	10.0710535195858	490	125.6159312	6681.510247
47	501	0	0	0.01	0	0	0	0	2.09125084722777	501	117.5281948	6672.909277
48	502	1.5	6	6	0	0	0	0	1.92079280270951	502	117.4187811	6673.364962
49	576	1.5	6	4	1	0	0	1	7.68929952556132	576	90.28149233	6699.754225
50	630	1.25	5	30	3	0	0	1	21.3183436934996	630	106.2863476	6704.799117
51	631	0	0	2.5	1	0	0	1	60.5459770007018	631	106.794268	6705.646564
52	633	0	0	6	1	0	0	1	56.9834271893644	633	107.1003172	6706.069626
53	634	0	0	0.5	0	0	0	0	61.7208575869674	634	107.178699	6706.09399
54	639	1	4	18	3	0	0	1	28.6200382971378	639	108.5195514	6705.656968
55	657	0	0	4	1	0	0	1	43.5266790923868	657	108.361547	6705.660074
56	659	1.25	5	2	0	0	0	0	42.8957376491014	659	108.2124266	6706.357219
57	660	0.25	1	4.5	0	0	0	0	29.6392744023977	660	108.3799392	6707.592925
58	689	1.5	6	80	3	1	1	1	8.95028036887388	689	121.34651	6700.628449
59	713	0	0	2	0	0	0	0	29.4725161022292	713	123.4144744	6700.212271
60	714	0	0	0.1	0	0	0	0	30.1479397422868	714	123.3613694	6700.36217
61	715	0	0	0.01	0	0	0	0	30.8614059367016	715	123.4889843	6700.173279
62	716	0	0	4	0	0	0	0	24.4703043404351	716	123.5897022	6700.33263
63	717	0	0	0.3	0	0	0	0	4.65471487461284	717	123.6715328	6703.017432
64	724	0.5	2	2	0	0	0	0	41.3318423445476	724	122.7034	6697.265254
65	728	0	0	10	0	0	0	0	30.9261488569939	728	125.3744909	6698.152243
66	784	1.5	6	0.01	0	0	0	0	8.39235813840724	784	102.0722834	6694.455302
67	785	2	8	7	3	1	1	1	9.40672108861603	785	101.7155091	6693.566089
68	790	0	0	0.5	2	0	0	1	7.97907134734093	790	101.7357517	6694.648126
69	797	0	0	0.3	1	0	0	1	14.3750220892573	797	101.2439808	6694.031386
70	798	0	0	0.01	0	0	0	0	15.3083728472463	798	101.4594439	6693.948637
71	801	0	0	0.01	0	0	0	0	15.6509216575582	801	101.2508671	6693.848606
72	804	0	0	0	0	0	0	0	11.5837265760491	804	100.8664106	6694.027866
73	805	0	0	0.2	1	0	0	1	8.20152806449951	805	100.7628401	6693.099925
74	848	1	4	0.5	2	1	1	1	15.5699201512498	848	119.5374543	6702.655889
75	878	0.5	2	0.2	1	0	0	1	11.614039548477	878	120.6387402	6703.082397
76	887	0.25	1	0.5	0	0	0	0	10.6863084884206	887	120.5973501	6703.16805
77	945	0	0	0.1	0	0	0	0	11.611660025629	945	120.4515826	6703.120393
78	979	0	0	0.2	1	0	0	1	13.4702974828938	979	125.6199004	6683.622463
79	1001	0	0	35	2	0	0	1	39.8818151159509	1001	107.0612549	6705.732708
80	1002	0	0	16	2	0	0	1	56.3340804216873	1002	107.2013986	6705.793401
81	1004	0	0	16.5	0	0	0	0	27.0527362254215	1004	110.3046304	6700.202135
82	1026	0	0	25	0	0	0	0	19.4825363908457	1026	125.2230262	6698.179568
83	1051	1.25	5	1	1	2	1	1	10.3240197468301	1051	90.32238301	6699.626421
84	1064	0	0	1.5	1	2	1	1	13.7580966857973	1064	126.1408404	6684.842635
85	1078	0	0	2.8	2	0	0	1	4.38729749889241	1078	117.0198679	6702.475129
86	1136	0	0	0.05	0	0	0	0	16.3668676915499	1136	119.8475556	6667.712121
87	1150	0	0	1	0	0	0	0	55.2096586939119	1150	121.9291611	6700.543288
88	1160	0	0	1	0	0	0	0	34.1649390950529	1160	120.5424439	6699.824574
89	1197	0	0	0.1	0	0	0	0	2.57904640185493	1197	117.7237413	6673.11213
90	1198	0.25	1	0.4	0	0	0	0	1.71999829148297	1198	117.2672062	6673.072049
91	1199	0	0	0.01	0	0	0	0	1.84553792323172	1199	117.3461074	6673.10739
92	1200	0.25	1	3	0	0	0	0	1.70895888376668	1200	117.2928003	6673.376991
93	1201	0.25	1	2	0	0	0	0	1.84099609350245	1201	117.4109649	6673.48284
94	1202	0.25	1	5	2	0	0	1	1.37916760287772	1202	117.2449246	6673.802878
95	1512	0	0	0.2	0	0	0	0	38.8566896386962	1512	125.3025944	6698.001591
96	1526	0.25	1	1.5	1	0	0	1	12.9880859749982	1526	125.4326769	6681.430081
97	1553	1	4	1	1	0	0	1	15.2342911618403	1553	125.9231729	6684.54054
98	1628	0	0	2	1	0	0	1	14.5841176454412	1628	120.1458346	6702.625337
99	1652	0.75	3	1	1	2	1	1	10.1333647779778	1652	90.42808458	6699.666764
100	1654	0	0	0.3	0	0	0	0	9.9873885583431	1654	90.59791642	6699.766881
101	1679	0.75	3	11	2	0	0	1	57.9770253099459	1679	123.1022026	6698.038172
102	1703	0	0	1.5	0	0	0	0	28.7438614779817	1703	98.27686259	6702.19826
103	1741	0	0	0	0	0	0	0	32.3675715914087	1741	120.4093641	6699.839333
104	1744	0.5	2	2	0	0	0	0	29.134681838438	1744	123.3512161	6700.303116
105	1861	0	0	0.3	0	0	0	0	38.3159712985112	1861	120.5698272	6700.010102
106	1948	0	0	2	1	0	0	1	11.5047790189378	1948	119.0264991	6699.33509
107	1950	0	0	3	0	0	0	0	11.4764379925216	1950	119.1215907	6699.388726
108	1989	0	0	3	0	0	0	0	5.74080213656123	1989	117.5500608	6702.815957
109	1990	0	0	0.1	1	0	0	1	8.0044426401803	1990	117.5441523	6702.467093
110	1991	0	0	0.3	0	0	0	0	8.2345951770753	1991	117.6396076	6702.607654
111	1993	0	0	0.1	0	0	0	0	8.60770780260878	1993	117.628072	6702.756319
112	1995	0	0	0	0	0	0	0	8.40976560238154	1995	117.8453417	6702.88531
113	1996	0	0	0.1	0	0	0	0	8.28618660785041	1996	117.9278657	6702.868066
114	1998	0	0	0	0	0	0	0	8.29607934583962	1998	117.8034181	6702.440595
115	2068	0	0	1.8	2	0	0	1	63.3754751437519	2068	122.6497053	6698.007654
116	2069	0	0	2	0	0	0	0	63.5402609163341	2069	122.5863598	6698.238172
117	2070	0	0	0.1	1	0	0	1	63.7275243384539	2070	122.4927045	6698.127392
118	2071	0	0	0.05	0	0	0	0	63.308717223881	2071	122.4912773	6698.038209
119	2073	0	0	0	NA	0	0	NA	62.2834237588449	2073	122.4188814	6698.02663
120	2075	1	4	1.2	0	0	0	0	54.0970413753735	2075	122.2762224	6697.868125
121	2077	0	0	2	1	0	0	1	55.4073706829945	2077	122.2350888	6698.066723
122	2079	1.25	5	4	1	2	1	1	36.2539404720979	2079	122.9481012	6697.145541
123	2085	0.25	1	10	2	0	0	1	59.5877023124484	2085	122.9902507	6698.0178
124	2086	0.5	2	1.7	2	2	1	1	64.0936853810006	2086	123.3069642	6698.423763
125	2087	0	0	2.5	2	0	0	1	68.7530174271516	2087	122.9714022	6698.180099
126	2089	0	0	4.5	2	0	0	1	67.5047164701415	2089	123.0188754	6698.445349
127	2090	0.25	1	23	1	0	0	1	47.8487125373232	2090	123.1363109	6698.574994
128	2256	0	0	0.3	0	0	0	0	10.4463495381195	2256	90.35509599	6700.003067
129	2257	1.25	5	2	1	2	1	1	7.68198182805659	2257	90.53545207	6700.44934
130	2297	0	0	0.1	0	0	0	0	10.0141674759426	2297	90.63135216	6699.955865
131	2298	0	0	0.4	0	0	0	0	10.0389969200182	2298	90.56667765	6699.967958
132	2299	0	0	0.2	0	0	0	0	10.6369142645784	2299	90.49140928	6699.897118
133	2629	0	0	0.001	0	0	0	0	19.69935069592	2629	127.4278333	6684.564451
134	2630	0.25	1	0.15	0	2	1	0	22.7281220730088	2630	127.6556433	6684.413074
135	2633	0	0	0.15	1	0	0	1	15.5685850738282	2633	126.2138454	6684.7705
136	2635	0.25	1	0.1	0	2	1	0	16.1672025143643	2635	125.8351734	6684.06311
137	2746	2	8	2.5	1	0	0	1	8.81527987427844	2746	125.1085721	6682.127352
138	2747	0	0	0.1	0	0	0	0	11.0494347602047	2747	125.1949388	6682.311374
139	2748	0.5	2	0.1	0	1	1	0	10.5633217817875	2748	125.1783304	6682.440374
140	2752	0	0	1	0	0	0	0	12.5878552823965	2752	125.7888918	6681.638669
141	2753	1.5	6	1.5	0	1	1	0	12.1943802990343	2753	125.5092229	6681.506161
142	2754	0	0	0.1	0	0	0	0	11.7637451522699	2754	125.4433025	6681.233942
143	2755	0	0	2.5	2	0	0	1	12.1485494086874	2755	125.3613821	6681.334124
144	2756	0	0	2	1	0	0	1	11.2728641221221	2756	125.2595582	6681.285262
145	2757	0	0	0.1	0	0	0	0	10.9927162870384	2757	125.3833332	6681.152036
146	2772	1.5	6	1	1	0	0	1	8.2198656701011	2772	125.4971836	6680.810871
147	2773	1.25	5	1	0	2	1	0	7.52526785948108	2773	125.4995191	6680.703814
148	2902	0	0	0.01	0	0	0	0	65.9799142211175	2902	122.6264762	6698.107739
149	2904	0	0	5	1	0	0	1	66.0232876361503	2904	122.9358275	6698.465675
150	2907	0	0	0.001	0	0	0	0	15.171042357728	2907	126.497448	6683.580736
151	3204	0	0	2	0	0	0	0	32.5634070941133	3204	108.2903475	6707.500083
152	3234	0	0	0.2	0	0	0	0	7.83172306435002	3234	117.3775218	6702.620096
153	3289	0	0	0.75	1	0	0	1	11.7734704929428	3289	120.2173094	6668.833193
154	3290	0	0	0.1	1	0	0	1	11.7586544971398	3290	120.2974126	6668.941903
155	3292	0	0	4	3	0	0	1	6.35175360774937	3292	121.1065259	6669.847315
156	3293	0	0	0.01	0	0	0	0	10.232002299718	3293	121.1603318	6669.78982
157	3294	0	0	3	1	0	0	1	7.12292163509902	3294	121.229395	6669.737358
158	3295	1.75	7	1	0	1	1	0	5.23966671705518	3295	120.4355587	6670.725272
159	3296	1.25	5	2.5	1	2	1	1	2.85463166137987	3296	120.4625448	6671.357503
160	3430	0.5	2	2	0	0	0	0	1.59511506311409	3430	118.2333028	6673.303433
161	3431	1.25	5	1.5	0	0	0	0	1.99967682934935	3431	118.0507509	6673.202855
162	3432	0	0	0.1	0	0	0	0	1.07066251414023	3432	116.6179045	6671.528132
163	3433	0	0	0	0	0	0	0	1.11698221229354	3433	116.6688821	6671.559459
164	3434	1.5	6	0	0	0	0	0	1.44144293144207	3434	117.1332112	6672.561893
165	3435	0.5	2	1	0	0	0	0	1.28688935555938	3435	116.9932681	6673.434835
166	3436	0	0	0.8	2	0	0	1	1.11849935408235	3436	117.1239124	6674.000212
167	3437	0	0	4	0	0	0	0	0.98764471685493	3437	117.0479743	6674.108034
168	3512	1.75	7	1	0	1	1	0	3.98894484932779	3512	107.1134271	6683.235091
169	3543	0	0	1	1	0	0	1	1.60009942924736	3543	108.502261	6682.328537
170	3737	1.25	5	3	3	0	0	1	5.48514149755906	3737	101.4010219	6706.972067
171	3741	0	0	0.7	2	0	0	1	7.41493621370114	3741	101.2513327	6706.85247
172	3744	0	0	0.1	0	0	0	0	6.80979167257714	3744	100.887177	6706.887897
173	3745	0	0	0.4	2	0	0	1	6.30955392397089	3745	100.8713213	6706.973034
174	3748	0.5	2	0.7	3	0	0	1	7.39167798211805	3748	101.5876705	6706.786834
175	3749	0.25	1	0.2	2	0	0	1	7.61565609706108	3749	101.6642074	6706.732858
176	3750	0.5	2	0.3	0	2	1	0	6.80475078574799	3750	101.8463386	6706.54075
177	3779	0	0	2	0	0	0	0	32.9838400792541	3779	108.2937137	6707.449277
178	3911	0	0	1.5	2	0	0	1	1.05234615190064	3911	117.0824079	6674.048098
179	3918	0	0	0.1	0	0	0	0	11.3610972171926	3918	125.4173013	6681.188674
180	3922	0	0	0.1	0	0	0	0	12.354170106694	3922	126.0438607	6681.525882
181	3924	1.5	6	3	2	0	0	1	12.4605666897938	3924	126.0521915	6683.284856
182	3938	0	0	5	2	0	0	1	11.8782572482932	3938	119.7900399	6667.690496
183	3963	0	0	14	0	0	0	0	31.8820710645434	3963	110.0739516	6700.144308
184	3969	1.75	7	2	2	1	1	1	68.3310789423117	3969	123.1596982	6698.372123
185	4173	0	0	15	0	0	0	0	24.1595280474139	4173	109.5262339	6699.787892
186	4174	0	0	1.3	0	0	0	0	38.9644466870198	4174	109.7167558	6699.74198
187	4175	0	0	2	0	0	0	0	31.8248559146051	4175	109.9720551	6699.42585
188	4176	0	0	0.01	0	0	0	0	40.0541199979347	4176	109.8625325	6699.671445
189	4177	0	0	2.5	1	0	0	1	38.9870119249187	4177	109.8997891	6699.731404
190	4178	0	0	3	2	0	0	1	37.589405145177	4178	109.9493413	6699.680789
191	4179	0	0	0.5	1	0	0	1	39.8522917748974	4179	110.0671922	6699.705522
192	4180	0	0	1	0	0	0	0	40.8385814220161	4180	110.0526748	6699.772785
193	4181	0	0	0.75	0	0	0	0	41.9905267302074	4181	109.8456428	6699.978716
194	4206	0	0	1	0	0	0	0	20.0069227072976	4206	106.4384822	6707.309522
195	4208	0	0	0.25	0	0	0	0	65.1772517306093	4208	107.1498942	6706.010659
196	4209	0.5	2	1.5	1	0	0	1	53.9314365304532	4209	106.6409277	6705.354885
197	4211	0	0	0.5	0	0	0	0	71.7096034229678	4211	107.1383296	6705.839229
198	4216	0	0	5	0	0	0	0	36.7118882038809	4216	108.2789984	6706.71297
199	4217	0	0	1.5	0	0	0	0	37.8536787039724	4217	108.4596581	6706.747025
200	4217	0	0	1.5	0	0	0	0	37.8536787039724	4217	108.4596581	6706.747025
201	4218	0	0	1	0	0	0	0	38.3536787039724	4218	108.3519895	6706.476243
202	4221	0	0	1	2	0	0	1	41.4249800158518	4221	108.457286	6707.796246
203	4222	0	0	1	0	0	0	0	30.4826664256684	4222	108.3893942	6707.743415
204	4223	0	0	1	0	0	0	0	30.3681573189122	4223	108.743384	6707.641126
205	4225	0.5	2	13	0	0	0	0	20.5740815837144	4225	108.8793681	6708.57822
206	4226	0	0	0	2	0	0	1	14.2380913137448	4226	108.5034148	6705.480848
207	4476	0.75	3	0.5	0	2	1	0	41.9904336144833	4476	101.0678472	6686.727364
208	4486	0.25	1	3	0	1	1	0	1.53125591210547	4486	100.3935205	6685.982498
209	4487	0	0	1	0	1	1	0	3.73845053791951	4487	100.1445148	6686.371993
210	4488	0.5	2	0.5	3	0	0	1	3.57867516852031	4488	99.87581683	6685.104431
211	4489	0	0	0.2	0	0	0	0	5.60055495342521	4489	100.0441903	6685.038835
212	4490	0	0	0.5	1	0	0	1	4.98387965127825	4490	99.86874828	6685.289168
213	4612	0	0	2	0	0	0	0	4.06168289062614	4612	102.1519076	6688.48323
214	5108	0	0	0.8	0	0	0	0	0.695982783325031	5108	100.9382667	6706.804406
215	5110	0.5	2	1.5	2	2	1	1	5.69023702415164	5110	101.1750116	6693.962195
216	7112	0	0	4	1	0	0	1	11.105291694224	7112	107.3389545	6706.161226
217	8501	0	0	0.4	2	0	0	1	57.223727000968	8501	100.7533827	6706.912422
218	8516	1	4	0.5	0	0	0	0	5.77487484692673	8516	100.948256	6693.965777
219	8557	0.25	1	1	1	2	1	1	11.7342087386262	8557	120.5218914	6699.935996
220	8558	0	0	0.02	0	0	0	0	36.2843683601662	8558	120.2338229	6668.495632
221	8559	0	0	0.4	1	0	0	1	13.2895081327484	8559	120.3261696	6668.493431
222	8561	0	0	1.5	0	0	0	0	12.3068774675257	8561	120.2010293	6668.892038
223	8562	0.75	3	2	0	0	0	0	10.2739654886805	8562	120.3818568	6668.485102
224	8579	0.5	2	3	4	0	0	1	10.7082401998984	8579	99.92381326	6685.04665
225	8596	1.75	7	1.8	1	2	1	1	3.95339558718544	8596	123.2297284	6698.473218
226	9073	0	0	0.07	1	0	0	1	68.3099403516329	9073	122.3744579	6697.970794
227	9078	0	0	7	0	0	0	0	53.9970449397746	9078	117.7581425	6702.949031
228	9129	0.5	2	1	1	0	0	1	7.3385098224989	9129	119.6386806	6699.604594
229	9136	0	0	0	NA	0	0	NA	18.3523752586932	9136	101.3055282	6706.926632
230	9147	1.75	7	0.1	0	2	1	0	8.14610997727315	9147	101.9945822	6694.462637
231	9148	0	0	0.2	1	0	0	1	8.55665920349265	9148	101.2415793	6693.938105
232	9237	0.25	1	1	1	0	0	1	14.4311978499093	9237	122.3146225	6698.044616
233	9576	1.25	5	10	3	0	0	1	50.5564997443699	9576	119.7593066	6667.815369
234	9577	0	0	2	2	0	0	1	14.1284518300817	9577	119.9748151	6668.13392
235	9578	0	0	0.3	0	0	0	0	13.8782449778387	9578	119.8934316	6667.864502
236	9591	0.75	3	0.1	0	0	0	0	15.4476919041366	9591	127.6339094	6684.354173
237	9592	1.5	6	20	3	0	0	1	4.20100980737066	9592	126.0989603	6684.6471
238	9597	1.75	7	2	2	2	1	1	14.4571502388131	9597	125.5414039	6682.043749
239	9598	0.25	1	1.5	0	0	0	0	12.4606361308274	9598	125.520225	6681.827567
240	9599	0	0	0.2	0	0	0	0	13.0072615209295	9599	125.3685116	6681.294351
241	9602	0	0	1e-05	0	0	0	0	11.915822524276	9602	126.555255	6683.57648
242	9607	0	0	0.09	0	0	0	0	14.9662050214447	9607	121.196591	6669.829895
243	9611	0	0	0.1	0	0	0	0	10.0191733977704	9611	116.7839951	6671.509616
244	9614	2	8	0.5	1	1	1	1	0.727497371036555	9614	126.0043234	6681.822224
245	9660	0	0	0.5	2	0	0	1	12.1692184420958	9660	99.89450445	6685.21834
246	9670	0	0	0.3	1	0	0	1	5.68746561641297	9670	122.3443439	6698.075996
247	9686	0	0	0.4	0	0	0	0	60.7426665469641	9686	90.54179542	6700.393525
248	9695	0	0	3	0	0	0	0	6.98611237362748	9695	107.2075604	6685.325499
249	9711	0	0	0.5	0	0	0	0	6.71939008322556	9711	90.59222228	6700.216746
250	9806	0	0	0.2	0	0	0	0	9.94058117014768	9806	125.3038058	6681.402713
251	9824	0	0	2	1	0	0	1	10.2775364234056	9824	108.608112	6707.811863
252	9825	1.25	5	0.3	0	0	0	0	30.034886769966	9825	108.7665807	6707.825329
253	9837	1.25	5	2	1	2	1	1	27.2749695467568	9837	119.3791519	6702.586215
254	9838	1.25	5	7.5	2	0	0	1	9.19122118685083	9838	119.9505187	6669.001991
255	9849	0	0	0	0	0	0	0	10.6065630739807	9849	90.26314014	6699.572958
256	9881	0	0	3	0	0	0	0	8.03334794920855	9881	126.2031857	6681.540705
257	9917	1	4	3	0	0	0	0	9.00653481373311	9917	121.3781907	6700.764073
258	9933	0.666666666666667	2	0.1	0	0	0	0	77.9559119627407	9933	119.8981946	6702.616909
259	9964	0	0	1	0	0	0	0	15.4589442336238	9964	119.7562061	6667.618736
260	9976	0	0	7	0	0	0	0	9.6401248354069	9976	120.0001952	6702.500614
261	9987	0	0	0.4	1	0	0	1	16.7779826730963	9987	101.8349684	6706.458273
262	9988	0	0	0.4	2	0	0	1	6.56025239498575	9988	101.8742326	6706.465168
