# Supplementary material for: Altered within- and between-host transmission under coinfection underpin parasite co-occurrence patterns in the wild
Source: Evol Ecol. 2022 May 19;37(1):131–51. doi: 10.1007/s10682-022-10182-9 (PMC9911512; doi:10.1007/s10682-022-10182-9)
Supplement: Supplementary file 3 — Supplementary file3 (CSV 34 kb) [file 10682_2022_10182_MOESM3_ESM.csv]

	PlantID	Cage	phomo_origin	Treatment	Mildew	PlLV	Super	Diseases	Genotype	Plant.type	leaves	flowers	lenght	width	area	phomopsis.flowers
1	1_2_N4	1_2	B	1	1	0	0	Mildew	2	New	30	0	20.5	1.7	820.7175	0
2	1_2_N6	1_2	B	1	1	0	0	Mildew	2	New	20	0	23.2	2	728.48	0
3	1_2_N5	1_2	B	1	1	0	0	Mildew	1	New	21	0	33.5	2.4	1325.394	0
4	1_2_N3	1_2	B	1	1	0	0	Mildew	1	New	17	0	30.6	2	816.714	0
5	1_2_N1	1_2	B	1	1	0	0	Mildew	1	New	15	1	32.3	2.7	1026.89775	0
6	1_2_N2	1_2	B	1	1	0	0	Mildew	2	New	21	1	24.4	2.5	1005.585	0
7	1_2_1	1_2	B	1	1	0	0	Mildew	2220_m1	Old	115	36	30	2.7	7312.275	14
8	1_2_3	1_2	B	1	1	0	0	Mildew	511_11	Old	100	39	52	4	16328	26
9	1_2_5	1_2	B	1	1	0	0	Mildew	609_19	Old	144	47	42.5	2	9608.4	24
10	1_4_N5	1_4	B	1	1	0	0	Mildew	1	New	29	0	26.1	1.6	950.6664	0
11	1_4_N3	1_4	B	1	1	0	0	Mildew	1	New	38	0	24.1	2	1437.806	0
12	1_4_N1	1_4	B	1	1	0	0	Mildew	1	New	42	0	29	1.9	1816.647	0
13	1_4_N4	1_4	B	1	1	0	0	Mildew	2	New	26	0	16.2	1	330.642	0
14	1_4_N2	1_4	B	1	1	0	0	Mildew	2	New	41	2	23.5	1.2	907.617	0
15	1_4_N6	1_4	B	1	1	0	0	Mildew	2	New	23	6	25	1	451.375	0
16	1_4_3	1_4	B	1	1	0	0	Mildew	511_11	Old	24	6	16	2.3	693.312	4
17	1_4_1	1_4	B	1	1	0	0	Mildew	2220_m1	Old	34	18	25.5	2.7	1837.6065	6
18	1_4_4	1_4	B	1	1	0	0	Mildew	609_19	Old	133	49	37.2	2.5	9709.665	7
19	1_5_N2	1_5	B	1	1	0	0	Mildew	2	New	35	0	8.9	1.5	366.79125	0
20	1_5_N4	1_5	B	1	1	0	0	Mildew	2	New	28	0	10.6	1.3	302.8844	0
21	1_5_N1	1_5	B	1	1	0	0	Mildew	1	New	21	0	32.1	2	1058.337	0
22	1_5_N3	1_5	B	1	1	0	0	Mildew	1	New	20	1	32.1	2.3	1159.131	0
23	1_5_N5	1_5	B	1	1	0	0	Mildew	1	New	12	2	30.1	2.3	652.1466	0
24	1_5_N6	1_5	B	1	1	0	0	Mildew	2	New	31	4	16.5	1.2	481.833	1
25	1_5_1	1_5	B	1	1	0	0	Mildew	2220_m1	Old	94	10	25.5	2.6	4892.277	10
26	1_5_3	1_5	B	1	1	0	0	Mildew	511_11	Old	125	15	40.5	1.7	6755.90625	6
27	1_5_4	1_5	B	1	1	0	0	Mildew	609_19	Old	130	29	35.3	1.1	3962.6015	0
28	10_1_N5	10_1	B	6	0	1	1	PlLV+virus bulk	1	New	38	0	30.5	1.9	1728.6485	0
29	10_1_N6	10_1	B	6	0	1	1	PlLV+virus bulk	2	New	14	0	15.2	1	167.048	0
30	10_1_N3	10_1	B	6	0	1	1	PlLV+virus bulk	1	New	48	0	32.2	2.2	2669.2512	0
31	10_1_N2	10_1	B	6	0	1	1	PlLV+virus bulk	2	New	26	0	12.1	1.9	469.2259	0
32	10_1_N1	10_1	B	6	0	1	1	PlLV+virus bulk	1	New	31	1	35.1	3	2562.4755	0
33	10_1_4N	10_1	B	6	0	1	1	PlLV+virus bulk	2	New	32	2	17.6	2.1	928.4352	0
34	10_1_3	10_1	B	6	0	1	1	PlLV+virus bulk	511_11	Old	57	30	31.1	2.3	3200.60985	14
35	10_1_1	10_1	B	6	0	1	1	PlLV+virus bulk	2220_m1	Old	39	60	27	1.4	1157.247	29
36	10_1_5	10_1	B	6	0	1	1	PlLV+virus bulk	609_19	Old	120	68	25.8	1.8	4374.648	36
37	10_3_N3	10_3	B	6	0	1	1	PlLV+virus bulk	1	New	29	0	30.5	1.8	1249.7985	0
38	10_3_N2	10_3	B	6	0	1	1	PlLV+virus bulk	2	New	10	0	16.9	1	132.665	0
39	10_3_N4	10_3	B	6	0	1	1	PlLV+virus bulk	2	New	10	0	15.5	1.2	146.01	0
40	10_3_N1	10_3	B	6	0	1	1	PlLV+virus bulk	1	New	27	0	27.5	1.7	990.86625	0
41	10_3_N5	10_3	B	6	0	1	1	PlLV+virus bulk	1	New	19	0	14.5	1.2	259.521	0
42	10_3_N6	10_3	B	6	0	1	1	PlLV+virus bulk	2	New	10	0	10.6	1	83.21	0
43	10_3_1	10_3	B	6	0	1	1	PlLV+virus bulk	2220_m1	Old	113	20	21.2	2.3	4325.2558	11
44	10_3_3	10_3	B	6	0	1	1	PlLV+virus bulk	511_11	Old	68	24	23.3	3	3731.262	11
45	10_3_5	10_3	B	6	0	1	1	PlLV+virus bulk	609_19	Old	123	89	41.5	2.1	8414.76825	53
46	10_5_N3	10_5	B	6	0	1	1	PlLV+virus bulk	1	New	27	0	23	2.1	1023.7185	0
47	10_5_N5	10_5	B	6	0	1	1	PlLV+virus bulk	1	New	40	0	26.1	1.4	1147.356	0
48	10_5_N1	10_5	B	6	0	1	1	PlLV+virus bulk	1	New	27	0	28.6	2.2	1333.5894	0
49	10_5_N6	10_5	B	6	0	1	1	PlLV+virus bulk	2	New	22	0	15.5	2.1	562.1385	0
50	10_5_N2	10_5	B	6	0	1	1	PlLV+virus bulk	2	New	28	0	18.1	1.2	477.4056	0
51	10_5_N4	10_5	B	6	0	1	1	PlLV+virus bulk	2	New	26	1	18.9	2.1	810.0729	0
52	10_5_3	10_5	B	6	0	1	1	PlLV+virus bulk	511_11	Old	63	16	34	3	5044.41	13
53	10_5_5	10_5	B	6	0	1	1	PlLV+virus bulk	609_19	Old	156	103	31.3	2.3	8815.8954	53
54	10_5_4	10_5	B	6	0	1	1	PlLV+virus bulk	609_19	Old	172	104	38.5	1.6	8317.232	59
55	11_1_N2	11_1	A	4	1	1	0	Mildew+PlLV	2	New	21	0	9.5	2.1	328.87575	0
56	11_1_N1	11_1	A	4	1	1	0	Mildew+PlLV	1	New	36	0	29.5	1.7	1417.239	0
57	11_1_N6	11_1	A	4	1	1	0	Mildew+PlLV	2	New	6	0	4	0.7	13.188	0
58	11_1_N3	11_1	A	4	1	1	0	Mildew+PlLV	1	New	39	0	31.2	2.4	2292.4512	0
59	11_1_N4	11_1	A	4	1	1	0	Mildew+PlLV	2	New	33	1	16.5	1.9	812.12175	1
60	11_1_3	11_1	A	4	1	1	0	Mildew+PlLV	511_11	Old	28	32	27.7	2.1	1278.5766	6
61	11_1_4	11_1	A	4	1	1	0	Mildew+PlLV	609_19	Old	102	45	23	1.5	2762.415	7
62	11_1_1	11_1	A	4	1	1	0	Mildew+PlLV	2220_m1	Old	56	63	17.5	2	1538.6	1
63	11_5_N1	11_5	A	4	1	1	0	Mildew+PlLV	1	New	24	0	26.8	1.7	858.3504	0
64	11_5_N5	11_5	A	4	1	1	0	Mildew+PlLV	1	New	24	0	36.1	2.3	1564.2852	0
65	1_15_N4	11_5	A	4	1	1	0	Mildew+PlLV	2	New	36	2	17.9	2.5	1264.635	0
66	11_5_N3	11_5	A	4	1	1	0	Mildew+PlLV	1	New	34	4	26.8	1.8	1287.5256	2
67	11_5_4	11_5	A	4	1	1	0	Mildew+PlLV	4_13	Old	0	0	0	0	0	0
68	11_5_5	11_5	A	4	1	1	0	Mildew+PlLV	609_19	Old	28	2	28.3	1.4	870.8476	1
69	11_5_3	11_5	A	4	1	1	0	Mildew+PlLV	511_11	Old	31	12	32.5	3.2	2530.84	8
70	12_1_N3	12_1	A	5	1	0	1	Mildew+virus bulk	1	New	34	0	24	1.8	1153.008	0
71	12_1_N1	12_1	A	5	1	0	1	Mildew+virus bulk	1	New	24	0	27.1	1.6	816.9024	0
72	12_1_N6	12_1	A	5	1	0	1	Mildew+virus bulk	2	New	36	1	22.5	1.2	763.02	0
73	12_1_N5	12_1	A	5	1	0	1	Mildew+virus bulk	1	New	30	2	28.1	2.1	1389.6855	1
74	12_1_N4	12_1	A	5	1	0	1	Mildew+virus bulk	2	New	22	3	24.1	1.4	582.6898	1
75	12_1_N2	12_1	A	5	1	0	1	Mildew+virus bulk	2	New	28	5	22.9	1.7	855.6814	4
76	12_1_1	12_1	A	5	1	0	1	Mildew+virus bulk	2220_m1	Old	57	0	10.8	0.8	386.5968	0
77	12_1_3	12_1	A	5	1	0	1	Mildew+virus bulk	511_11	Old	30	0	22.8	1.9	1020.186	1
78	12_1_4	12_1	A	5	1	0	1	Mildew+virus bulk	609_19	Old	39	0	35.2	1.6	1724.2368	0
79	12_3_N1	12_3	A	5	1	0	1	Mildew+virus bulk	1	New	35	0	29.5	1.7	1377.87125	0
80	12_3_N3	12_3	A	5	1	0	1	Mildew+virus bulk	1	New	18	0	27.5	1.8	699.435	0
81	12_3_N5	12_3	A	5	1	0	1	Mildew+virus bulk	1	New	22	0	27.1	2.4	1123.2408	0
82	12_3_N6	12_3	A	5	1	0	1	Mildew+virus bulk	2	New	25	0	20.5	1.8	724.1625	0
83	12_3_N2	12_3	A	5	1	0	1	Mildew+virus bulk	2	New	28	1	23.5	1.9	981.407	1
84	12_3_N4	12_3	A	5	1	0	1	Mildew+virus bulk	2	New	13	1	17.4	2.2	390.6474	0
85	12_3_1	12_3	A	5	1	0	1	Mildew+virus bulk	2220_m1	Old	45	1	25	1.7	1501.3125	1
86	12_3_5	12_3	A	5	1	0	1	Mildew+virus bulk	609_19	Old	52	33	38.2	1.9	2962.7156	12
87	12_3_3	12_3	A	5	1	0	1	Mildew+virus bulk	511_11	Old	122	59	29.5	3.1	8758.1665	29
88	12_4_N3	12_4	A	5	1	0	1	Mildew+virus bulk	1	New	28	0	18.1	1.6	636.5408	0
89	12_4_N5	12_4	A	5	1	0	1	Mildew+virus bulk	1	New	22	0	31.6	2	1091.464	0
90	12_4_N1	12_4	A	5	1	0	1	Mildew+virus bulk	1	New	22	0	33.1	2.1	1200.4377	0
91	12_4_N6	12_4	A	5	1	0	1	Mildew+virus bulk	2	New	8	0	5.8	0.9	32.7816	0
92	12_4_N2	12_4	A	5	1	0	1	Mildew+virus bulk	2	New	29	2	22.1	2.3	1157.14495	0
93	12_4_N4	12_4	A	5	1	0	1	Mildew+virus bulk	2	New	34	3	20.1	1.4	751.0566	3
94	12_4_5	12_4	A	5	1	0	1	Mildew+virus bulk	609_19	Old	48	3	30.5	1.9	2183.556	3
95	12_4_1	12_4	A	5	1	0	1	Mildew+virus bulk	2220_m1	Old	50	7	22.2	2	1742.7	7
96	12_4_3	12_4	A	5	1	0	1	Mildew+virus bulk	511_11	Old	48	18	42	4	6330.24	15
97	13_1_N1	13_1	B	7	1	1	1	Mildew+PlLV+virus bulk	1	New	35	0	28	2	1538.6	0
98	13_1_N6	13_1	B	7	1	1	1	Mildew+PlLV+virus bulk	2	New	4	0	7.1	0.4	8.9176	0
99	13_1_N5	13_1	B	7	1	1	1	Mildew+PlLV+virus bulk	1	New	35	0	32.5	2.3	2053.75625	0
100	13_1_N4	13_1	B	7	1	1	1	Mildew+PlLV+virus bulk	2	New	8	0	18.5	1	116.18	0
101	13_1_N3	13_1	B	7	1	1	1	Mildew+PlLV+virus bulk	1	New	34	0	33.3	2	1777.554	0
102	13_1_N2	13_1	B	7	1	1	1	Mildew+PlLV+virus bulk	2	New	27	2	19	1.6	644.328	0
103	13_1_3	13_1	B	7	1	1	1	Mildew+PlLV+virus bulk	511_11	Old	54	15	21.7	2.9	2667.6027	0
104	13_1_1	13_1	B	7	1	1	1	Mildew+PlLV+virus bulk	2220_m1	Old	42	20	28.3	2.1	1959.4071	0
105	13_1_4	13_1	B	7	1	1	1	Mildew+PlLV+virus bulk	609_19	Old	57	68	36.8	1.9	3128.5704	49
106	13_4_N2	13_4	B	7	1	1	1	Mildew+PlLV+virus bulk	2	New	6	0	7	1.1	36.267	0
107	13_4_N6	13_4	B	7	1	1	1	Mildew+PlLV+virus bulk	2	New	8	0	15.5	0	0	0
108	13_4_N3	13_4	B	7	1	1	1	Mildew+PlLV+virus bulk	1	New	44	0	28.9	2.5	2495.515	0
109	13_4_N1	13_4	B	7	1	1	1	Mildew+PlLV+virus bulk	1	New	28	0	29.8	1.9	1244.5076	0
110	13_4_N5	13_4	B	7	1	1	1	Mildew+PlLV+virus bulk	1	New	32	0	32.5	2.1	1714.44	0
111	13_4_N4	13_4	B	7	1	1	1	Mildew+PlLV+virus bulk	2	New	6	1	13.6	1	64.056	1
112	13_4_1	13_4	B	7	1	1	1	Mildew+PlLV+virus bulk	2220_m1	Old	36	7	15.5	1.3	569.439	6
113	13_4_3	13_4	B	7	1	1	1	Mildew+PlLV+virus bulk	511_11	Old	128	19	23.5	2.5	5903.2	8
114	13_4_5	13_4	B	7	1	1	1	Mildew+PlLV+virus bulk	609_19	Old	128	60	36	2.2	7958.016	30
115	13_5_N3	13_5	B	7	1	1	1	Mildew+PlLV+virus bulk	1	New	12	0	26.1	2	491.724	0
116	15_3_N1	13_5	B	7	1	1	1	Mildew+PlLV+virus bulk	1	New	18	0	32.1	2.2	997.8606	0
117	13_5_N5	13_5	B	7	1	1	1	Mildew+PlLV+virus bulk	1	New	15	1	26.5	2	624.075	0
118	13_5_N4	13_5	B	7	1	1	1	Mildew+PlLV+virus bulk	2	New	28	2	15.5	2.4	817.656	0
119	13_5_N2	13_5	B	7	1	1	1	Mildew+PlLV+virus bulk	2	New	36	4	23.1	1.7	1109.7702	0
120	13_5_N6	13_5	B	7	1	1	1	Mildew+PlLV+virus bulk	2	New	50	4	18.9	1.7	1261.1025	0
121	13_5_3	13_5	B	7	1	1	1	Mildew+PlLV+virus bulk	511_11	Old	61	11	27.2	1.7	2214.2024	9
122	13_5_5	13_5	B	7	1	1	1	Mildew+PlLV+virus bulk	609_19	Old	17	36	25.3	1.5	506.44275	16
123	13_5_1	13_5	B	7	1	1	1	Mildew+PlLV+virus bulk	2220_m1	Old	90	38	25	1.9	3355.875	17
124	14_2_N4	14_2	A	6	0	1	1	PlLV+virus bulk	2	New	18	0	16	1.6	361.728	0
125	14_2_N5	14_2	A	6	0	1	1	PlLV+virus bulk	1	New	13	0	31.9	1.7	553.41715	0
126	14_2_N6	14_2	A	6	0	1	1	PlLV+virus bulk	2	New	31	0	18.5	2.3	1035.45425	0
127	14_2_N3	14_2	A	6	0	1	1	PlLV+virus bulk	1	New	21	0	34.5	2.4	1364.958	0
128	14_2_N2	14_2	A	6	0	1	1	PlLV+virus bulk	2	New	20	0	19.5	2	612.3	0
129	14_2_N1	14_2	A	6	0	1	1	PlLV+virus bulk	1	New	16	0	30.5	1.6	612.928	0
130	14_2_1	14_2	A	6	0	1	1	PlLV+virus bulk	2220_m1	Old	15	0	21.3	1.3	326.04975	0
131	14_2_3	14_2	A	6	0	1	1	PlLV+virus bulk	511_11	Old	48	17	42.3	3.1	4940.9784	13
132	14_2_5	14_2	A	6	0	1	1	PlLV+virus bulk	609_19	Old	37	56	36.5	2.1	2226.29925	47
133	14_3_N1	14_3	A	6	0	1	1	PlLV+virus bulk	1	New	31	0	25.1	1.6	977.2936	0
134	14_3_N5	14_3	A	6	0	1	1	PlLV+virus bulk	1	New	29	0	33.1	2	1507.043	0
135	14_3_N6	14_3	A	6	0	1	1	PlLV+virus bulk	2	New	42	0	16	2	1055.04	0
136	14_3_N2	14_3	A	6	0	1	1	PlLV+virus bulk	2	New	19	0	11.9	1.6	283.9816	0
137	14_3_N4	14_3	A	6	0	1	1	PlLV+virus bulk	2	New	26	0	16	0.9	293.904	0
138	14_3_N3	14_3	A	6	0	1	1	PlLV+virus bulk	1	New	48	0	26.5	1.8	1797.336	0
139	14_3_1	14_3	A	6	0	1	1	PlLV+virus bulk	2220_m1	Old	6	0	4.6	0.6	12.9996	0
140	14_3_5	14_3	A	6	0	1	1	PlLV+virus bulk	609_19	Old	12	0	9.3	0.7	61.3242	0
141	14_3_3	14_3	A	6	0	1	1	PlLV+virus bulk	511_11	Old	153	24	15.5	2	3723.255	12
142	14_4_N5	14_4	A	6	0	1	1	PlLV+virus bulk	1	New	32	0	25	1.2	753.6	0
143	14_4_N1	14_4	A	6	0	1	1	PlLV+virus bulk	1	New	19	0	27.9	2.1	873.86985	0
144	14_4_N6	14_4	A	6	0	1	1	PlLV+virus bulk	2	New	15	0	19.5	1.1	252.57375	0
145	14_4_N2	14_4	A	6	0	1	1	PlLV+virus bulk	2	New	17	0	13.5	0.9	162.14175	0
146	14_4_N3	14_4	A	6	0	1	1	PlLV+virus bulk	1	New	26	0	27.6	1.7	957.6372	0
147	14_4_N4	14_4	A	6	0	1	1	PlLV+virus bulk	2	New	10	0	21.1	1.2	198.762	0
148	14_4_4	14_4	A	6	0	1	1	PlLV+virus bulk	609_19	Old	15	0	25.2	1.2	356.076	0
149	14_4_1	14_4	A	6	0	1	1	PlLV+virus bulk	2220_m1	Old	10	0	14	1.6	175.84	0
150	14_4_3	14_4	A	6	0	1	1	PlLV+virus bulk	511_11	Old	60	12	31.6	2.4	3572.064	7
151	15_2_N5	15_2	A	7	1	1	1	Mildew+PlLV+virus bulk	1	New	19	0	27.5	1.8	738.2925	0
152	15_2_N1	15_2	A	7	1	1	1	Mildew+PlLV+virus bulk	1	New	30	0	32.1	1.8	1360.719	0
153	15_2_N3	15_2	A	7	1	1	1	Mildew+PlLV+virus bulk	1	New	15	0	30.2	2.1	746.7705	0
154	15_2_N3	15_2	A	7	1	1	1	Mildew+PlLV+virus bulk	1	New	15	0	30.2	2.1	746.7705	0
155	15_2_N4	15_2	A	7	1	1	1	Mildew+PlLV+virus bulk	2	New	60	0	17.2	1.7	1377.204	0
156	15_2_N2	15_2	A	7	1	1	1	Mildew+PlLV+virus bulk	1	New	33	2	15.2	2	787.512	2
157	15_2_N6	15_2	A	7	1	1	1	Mildew+PlLV+virus bulk	2	New	26	4	23.1	1.7	801.5007	2
158	15_2_3	15_2	A	7	1	1	1	Mildew+PlLV+virus bulk	511_11	Old	8	1	23.3	1.9	278.0156	1
159	15_2_1	15_2	A	7	1	1	1	Mildew+PlLV+virus bulk	2220_m1	Old	19	5	27.2	2.5	1014.22	5
160	15_2_5	15_2	A	7	1	1	1	Mildew+PlLV+virus bulk	609_19	Old	160	7	28.3	1.7	6042.616	7
161	15_3_N1	15_3	A	7	1	1	1	Mildew+PlLV+virus bulk	1	New	22	0	32.2	2.1	1167.7974	0
162	15_3_N3	15_3	A	7	1	1	1	Mildew+PlLV+virus bulk	1	New	29	0	28.1	2	1279.393	0
163	15_3_N6	15_3	A	7	1	1	1	Mildew+PlLV+virus bulk	2	New	10	0	4.1	0	0	0
164	15_3_N5	15_3	A	7	1	1	1	Mildew+PlLV+virus bulk	1	New	19	0	18.9	2	563.787	0
165	15_3_N2	15_3	A	7	1	1	1	Mildew+PlLV+virus bulk	2	New	32	2	15.1	21.6	8193.1392	0
166	15_3_N4	15_3	A	7	1	1	1	Mildew+PlLV+virus bulk	2	New	31	5	22.5	2	1095.075	4
167	15_3_1	15_3	A	7	1	1	1	Mildew+PlLV+virus bulk	2220_m1	Old	0	0	22.1	1.7	0	0
168	15_3_5	15_3	A	7	1	1	1	Mildew+PlLV+virus bulk	609_19	Old	18	0	17.5	0.8	197.82	0
169	15_3_3	15_3	A	7	1	1	1	Mildew+PlLV+virus bulk	511_11	Old	41	19	34	3.6	3939.444	13
170	15_4_N4	15_4	A	7	1	1	1	Mildew+PlLV+virus bulk	2	New	9	0	13.4	1.1	104.1381	0
171	15_4_N2	15_4	A	7	1	1	1	Mildew+PlLV+virus bulk	2	New	8	0	18.2	1.1	125.7256	0
172	15_4_N1	15_4	A	7	1	1	1	Mildew+PlLV+virus bulk	1	New	37	0	31.1	2.1	1896.92895	0
173	15_4_N6	15_4	A	7	1	1	1	Mildew+PlLV+virus bulk	2	New	4	0	2.2	0.2	1.3816	0
174	15_4_N3	15_4	A	7	1	1	1	Mildew+PlLV+virus bulk	1	New	37	0	31.1	2.1	1896.92895	0
175	15_4_N5	15_4	A	7	1	1	1	Mildew+PlLV+virus bulk	1	New	38	0	35.1	2	2094.066	0
176	15_4_3	15_4	A	7	1	1	1	Mildew+PlLV+virus bulk	511_11	Old	6	0	20	1.6	150.72	0
177	15_4_1	15_4	A	7	1	1	1	Mildew+PlLV+virus bulk	2220_m1	Old	36	2	18.2	0.7	360.0324	1
178	15_4_4	15_4	A	7	1	1	1	Mildew+PlLV+virus bulk	609_19	Old	61	24	24.5	1.2	1407.819	12
179	16_2_N3	16_2	B	8	0	0	0	Control	1	New	38	0	29	1.6	1384.112	0
180	16_2_N5	16_2	B	8	0	0	0	Control	1	New	30	0	27.6	1.5	974.97	0
181	16_2_N6	16_2	B	8	0	0	0	Control	2	New	18	0	15.1	0.6	128.0178	0
182	16_2_N1	16_2	B	8	0	0	0	Control	1	New	33	0	33	2.2	1880.703	0
183	16_2_N4	16_2	B	8	0	0	0	Control	2	New	20	2	21.5	1.4	472.57	0
184	16_2_N2	16_2	B	8	0	0	0	Control	2	New	19	2	18.5	1.2	331.113	0
185	16_2_1	16_2	B	8	0	0	0	Control	2220_m1	Old	18	0	13.2	1	186.516	0
186	16_2_5	16_2	B	8	0	0	0	Control	609_19	Old	43	24	20.2	1.1	750.0361	22
187	16_2_3	16_2	B	8	0	0	0	Control	511_11	Old	92	36	26.3	2.1	3988.7106	29
188	16_3_N6	16_3	B	8	0	0	0	Control	2	New	29	0	17.9	2.4	977.9844	0
189	16_3_N3	16_3	B	8	0	0	0	Control	1	New	22	0	32.2	2	1112.188	0
190	16_3_N5	16_3	B	8	0	0	0	Control	1	New	42	0	26.5	2	1747.41	0
191	16_3_N4	16_3	B	8	0	0	0	Control	2	New	44	0	21.1	1.2	874.5528	0
192	16_3_N2	16_3	B	8	0	0	0	Control	2	New	15	0	11.5	1.9	257.28375	0
193	16_3_N1	16_3	B	8	0	0	0	Control	1	New	26	0	27.5	1.6	898.04	0
194	16_3_5	16_3	B	8	0	0	0	Control	609_19	Old	78	19	20.3	1.1	1367.2659	8
195	16_3_1	16_3	B	8	0	0	0	Control	2220_m1	Old	67	24	19	1.9	1898.6795	11
196	16_3_3	16_3	B	8	0	0	0	Control	511_11	Old	184	80	31.4	4.2	19048.7472	59
197	16_4_N3	16_4	B	8	0	0	0	Control	1	New	18	0	31.8	2.1	943.6014	0
198	16_4_N1	16_4	B	8	0	0	0	Control	1	New	23	0	31.1	2.5	1403.77625	0
199	16_4_N5	16_4	B	8	0	0	0	Control	1	New	19	0	13.1	2	390.773	0
200	16_4_N4	16_4	B	8	0	0	0	Control	2	New	15	0	14.1	1.9	315.45225	0
201	16_4_N6	16_4	B	8	0	0	0	Control	2	New	29	0	14.1	2	641.973	0
202	16_4_N2	16_4	B	8	0	0	0	Control	2	New	26	2	14.5	1.7	503.1065	0
203	16_4_4	16_4	B	8	0	0	0	Control	609_19	Old	25	0	20	0.9	353.25	0
204	16_4_1	16_4	B	8	0	0	0	Control	2220_m1	Old	89	47	24.5	1.2	2054.031	21
205	16_4_3	16_4	B	8	0	0	0	Control	511_11	Old	171	104	32.5	3	13087.9125	57
206	2_2_N1	2_2	A	8	0	0	0	Control	1	New	30	0	32.1	2.1	1587.5055	0
207	2_2_N6	2_2	A	8	0	0	0	Control	2	New	32	0	12	1.9	572.736	0
208	2_2_N5	2_2	A	8	0	0	0	Control	1	New	33	0	29	1.8	1352.241	0
209	2_2_N4	2_2	A	8	0	0	0	Control	2	New	24	0	14.9	1.2	336.8592	0
210	2_2_N2	2_2	A	8	0	0	0	Control	2	New	35	0	12.5	2.2	755.5625	0
211	2_2_N3	2_2	A	8	0	0	0	Control	1	New	35	1	34.5	2.2	2085.3525	0
212	2_2_1	2_2	A	8	0	0	0	Control	2220_m1	Old	113	113	20.5	1.4	2545.8335	11
213	2_2_3	2_2	A	8	0	0	0	Control	511_11	Old	113	124	21	2.3	4284.4515	24
214	2_2_5	2_2	A	8	0	0	0	Control	609_19	Old	105	142	32.7	1.6	4312.476	26
215	2_3_N1	2_3	A	8	0	0	0	Control	1	New	40	0	30.5	2.1	2011.17	0
216	2_3_N3	2_3	A	8	0	0	0	Control	1	New	30	0	27.6	1.4	909.972	0
217	2_3_N6	2_3	A	8	0	0	0	Control	2	New	13	0	19.5	1.8	358.1955	0
218	2_3_N5	2_3	A	8	0	0	0	Control	1	New	44	0	28	1.6	1547.392	0
219	2_3_N2	2_3	A	8	0	0	0	Control	2	New	29	3	20.7	1.8	848.2239	0
220	2_3_N4	2_3	A	8	0	0	0	Control	2	New	21	4	20.05	2	661.0485	3
221	2_3_1	2_3	A	8	0	0	0	Control	2220_m1	Old	21	0	18.6	2.5	766.5525	0
222	2_3_4	2_3	A	8	0	0	0	Control	609_19	Old	135	2	24.5	1.6	4154.22	2
223	2_3_3	2_3	A	8	0	0	0	Control	511_11	Old	83	11	28.5	2	3713.835	7
224	2_4_N3	2_4	A	8	0	0	0	Control	1	New	18	0	24.9	1.8	633.3066	0
225	2_4_N5	2_4	A	8	0	0	0	Control	1	New	14	0	33.5	2	736.33	0
226	2_4_N4	2_4	A	8	0	0	0	Control	2	New	36	0	24.5	1.4	969.318	0
227	2_4_N6	2_4	A	8	0	0	0	Control	2	New	26	0	21.1	0.9	387.5859	0
228	2_4_N2	2_4	A	8	0	0	0	Control	2	New	24	0	17.2	1.5	486.072	0
229	2_4_N1	2_4	A	8	0	0	0	Control	1	New	22	0	24.5	1.7	719.2955	0
230	2_4_4	2_4	A	8	0	0	0	Control	609_19	Old	44	0	19.9	1.6	1099.7536	0
231	2_4_1	2_4	A	8	0	0	0	Control	2220_m1	Old	32	0	14	1.3	457.184	0
232	2_4_3	2_4	A	8	0	0	0	Control	511_11	Old	186	61	35.5	3.8	19696.749	47
233	3_1_N1	3_1	B	2	0	1	0	PlLV	1	New	20	0	26.1	1.6	655.632	0
234	3_1_N2	3_1	B	2	0	1	0	PlLV	2	New	19	0	15	1.1	246.0975	0
235	3_1_N3	3_1	B	2	0	1	0	PlLV	1	New	23	0	30.1	1.8	978.2199	0
236	3_1_N6	3_1	B	2	0	1	0	PlLV	2	New	19	0	17.1	1.1	280.55115	0
237	3_1_N4	3_1	B	2	0	1	0	PlLV	2	New	14	0	17	1.3	242.879	0
238	3_1_N5	3_1	B	2	0	1	0	PlLV	1	New	34	0	23.5	2.4	1505.316	0
239	3_1_3	3_1	B	2	0	1	0	PlLV	511_11	Old	43	6	23	1.5	1164.5475	3
240	3_1_1	3_1	B	2	0	1	0	PlLV	2220_m1	Old	175	34	24.2	2.2	7313.845	3
241	3_1_5	3_1	B	2	0	1	0	PlLV	609_19	Old	132	50	28.5	2.1	6201.657	31
242	3_3_N6	3_3	B	2	0	1	0	PlLV	2	New	12	0	9.2	1.1	95.3304	0
243	3_3_N1	3_3	B	2	0	1	0	PlLV	1	New	23	0	31.5	2.1	1194.33825	0
244	3_3_N2	3_3	B	2	0	1	0	PlLV	2	New	28	0	21.6	1.6	759.6288	0
245	3_3_N3	3_3	B	2	0	1	0	PlLV	1	New	22	0	28.5	1.9	935.1705	0
246	3_3_N4	3_3	B	2	0	1	0	PlLV	2	New	31	0	20.5	1.9	947.84825	0
247	3_3_N5	3_3	B	2	0	1	0	PlLV	1	New	12	0	30.5	2.1	603.351	0
248	3_3_4	3_3	B	2	0	1	0	PlLV	609_19	Old	83	5	25.5	1.5	2492.17875	1
249	3_3_1	3_3	B	2	0	1	0	PlLV	2220_m1	Old	33	9	22.2	2.2	1265.2002	3
250	3_3_3	3_3	B	2	0	1	0	PlLV	511_11	Old	150	61	29.5	2	6947.25	21
251	3_5_N5	3_5	B	2	0	1	0	PlLV	1	New	27	0	30.5	2.2	1422.1845	0
252	3_5_N4	3_5	B	2	0	1	0	PlLV	2	New	12	0	12.2	0.7	80.4468	0
253	3_5_N3	3_5	B	2	0	1	0	PlLV	1	New	23	0	31.1	0.7	393.05735	0
254	3_5_N1	3_5	B	2	0	1	0	PlLV	1	New	25	0	30.5	1.8	1077.4125	0
255	3_5_N2	3_5	B	2	0	1	0	PlLV	2	New	18	1	20	1.2	339.12	0
256	3_5_N6	3_5	B	2	0	1	0	PlLV	2	New	11	2	20.5	1.7	300.92975	0
257	3_5_2	3_5	B	2	0	1	0	PlLV	511_11	Old	114	11	30.6	3	8215.182	6
258	3_5_4	3_5	B	2	0	1	0	PlLV	609_19	Old	98	56	31.6	1.5	3646.482	27
259	3_5_5	3_5	B	2	0	1	0	PlLV	609_19	Old	116	79	30.6	3	8359.308	4
260	4_1_N1	4_1	B	3	0	0	1	virus bulk	1	New	24	0	30.5	1.6	919.392	0
261	4_1_N6	4_1	B	3	0	0	1	virus bulk	2	New	19	0	15.8	1.9	447.7483	0
262	4_1_N5	4_1	B	3	0	0	1	virus bulk	1	New	33	0	28.5	2	1476.585	0
263	4_1_N4	4_1	B	3	0	0	1	virus bulk	2	New	20	0	17	2.2	587.18	0
264	4_1_N3	4_1	B	3	0	0	1	virus bulk	1	New	40	0	30.2	1.8	1706.904	0
265	4_1_N2	4_1	B	3	0	0	1	virus bulk	2	New	27	2	15.5	1.9	624.19275	0
266	4_1_3	4_1	B	3	0	0	1	virus bulk	511_11	Old	132	9	27.8	2.6	7489.6536	6
267	4_1_1	4_1	B	3	0	0	1	virus bulk	2220_m1	Old	71	44	21.2	2.4	2835.7968	29
268	4_1_5	4_1	B	3	0	0	1	virus bulk	609_19	Old	180	106	32.5	1.8	8266.05	59
269	4_3_N2	4_3	B	3	0	0	1	virus bulk	2	New	15	0	22.1	1.8	468.4095	0
270	4_3_N5	4_3	B	3	0	0	1	virus bulk	1	New	29	0	27.2	2.1	1300.3368	0
271	4_3_N4	4_3	B	3	0	0	1	virus bulk	2	New	24	0	19.1	1.6	575.7504	0
272	4_3_N3	4_3	B	3	0	0	1	virus bulk	1	New	37	0	34.5	2.1	2104.31025	0
273	4_3_N1	4_3	B	3	0	0	1	virus bulk	1	New	29	1	31.5	2	1434.195	0
274	4_3_N6	4_3	B	3	0	0	1	virus bulk	2	New	29	1	22.2	1.5	758.0745	0
275	4_3_3	4_3	B	3	0	0	1	virus bulk	511_11	Old	24	11	32	1.3	783.744	9
276	4_3_1	4_3	B	3	0	0	1	virus bulk	2220_m1	Old	135	43	24.5	2.2	5712.0525	19
277	4_3_4	4_3	B	3	0	0	1	virus bulk	609_19	Old	210	110	34.5	1.2	6824.79	50
278	4_5_N1	4_5	B	3	0	0	1	virus bulk	1	New	14	0	28.5	1.7	532.4655	0
279	4_5_N5	4_5	B	3	0	0	1	virus bulk	1	New	22	0	23.6	2.1	855.9012	0
280	4_5_N4	4_5	B	3	0	0	1	virus bulk	2	New	32	0	15.5	1.9	739.784	0
281	4_5_N3	4_5	B	3	0	0	1	virus bulk	1	New	15	0	30.5	2.2	790.1025	0
282	4_5_N2	4_5	B	3	0	0	1	virus bulk	2	New	34	0	16.7	1.8	802.3014	0
283	4_5_N6	4_5	B	3	0	0	1	virus bulk	2	New	16	2	20.6	1.4	362.2304	0
284	4_5_4	4_5	B	3	0	0	1	virus bulk	609_19	Old	121	16	22.5	1.3	2778.31125	1
285	4_5_2	4_5	B	3	0	0	1	virus bulk	511_11	Old	104	16	21.1	2.5	4306.51	4
286	4_5_5	4_5	B	3	0	0	1	virus bulk	609_19	Old	59	21	20.5	1.1	1044.40325	9
287	5_1_N6	5_1	A	1	1	0	0	Mildew	2	New	7	0	17.2	1.6	151.2224	0
288	5_1_N5	5_1	A	1	1	0	0	Mildew	1	New	28	0	25.9	1.4	796.9948	0
289	5_1_N3	5_1	A	1	1	0	0	Mildew	1	New	33	0	35.2	2.8	2553.1968	0
290	5_1_N4	5_1	A	1	1	0	0	Mildew	2	New	8	0	12.8	1.1	88.4224	0
291	5_1_N1	5_1	A	1	1	0	0	Mildew	1	New	27	0	31.6	2.3	1540.4526	0
292	5_1_N2	5_1	A	1	1	0	0	Mildew	2	New	13	0	17.6	1	179.608	0
293	5_1_4	5_1	A	1	1	0	0	Mildew	609_19	Old	44	7	41	2.1	2973.894	4
294	5_1_3	5_1	A	1	1	0	0	Mildew	511_11	Old	135	27	31	4.2	13797.945	19
295	5_1_1	5_1	A	1	1	0	0	Mildew	2220_m1	Old	121	35	40	3	11398.2	2
296	5_2_N5	5_2	A	1	1	0	0	Mildew	1	New	33	0	24.8	2.4	1541.8656	0
297	5_2_N3	5_2	A	1	1	0	0	Mildew	1	New	20	0	35.2	2.4	1326.336	0
298	5_2_N1	5_2	A	1	1	0	0	Mildew	1	New	26	0	35.6	2.3	1671.1708	0
299	5_2_N6	5_2	A	1	1	0	0	Mildew	2	New	25	1	17.9	1.1	386.41625	0
300	5_2_N4	5_2	A	1	1	0	0	Mildew	2	New	36	1	20.4	1.8	1037.7072	1
301	5_2_N2	5_2	A	1	1	0	0	Mildew	2	New	30	1	19.1	2.6	1169.493	0
302	5_2_4	5_2	A	1	1	0	0	Mildew	609_19	Old	61	7	33.4	1.4	2239.1026	7
303	5_2_1	5_2	A	1	1	0	0	Mildew	2220_m1	Old	17	8	27.5	2.4	880.77	4
304	5_2_3	5_2	A	1	1	0	0	Mildew	511_11	Old	62	14	33.6	2.9	4742.4048	9
305	5_5_N2	5_5	A	1	1	0	0	Mildew	2	New	26	0	19	1.8	698.022	0
306	5_5_N5	5_5	A	1	1	0	0	Mildew	1	New	25	0	21.5	2	843.875	0
307	5_5_N1	5_5	A	1	1	0	0	Mildew	1	New	30	0	24.5	1.3	750.0675	1
308	5_5_N4	5_5	A	1	1	0	0	Mildew	2	New	31	0	22.1	1.2	645.3642	0
309	5_5_N6	5_5	A	1	1	0	0	Mildew	2	New	28	0	21.8	1.9	910.4116	0
310	5_5_N3	5_5	A	1	1	0	0	Mildew	1	New	28	2	30.1	2	1323.196	2
311	5_5_2	5_5	A	1	1	0	0	Mildew	511_11	Old	32	2	36.4	2.3	2103.0464	2
312	5_5_5	5_5	A	1	1	0	0	Mildew	609_19	Old	161	21	34.1	1	4309.7285	18
313	5_5_4	5_5	A	1	1	0	0	Mildew	609_19	Old	118	59	45	1.2	5002.02	30
314	6_1_N5	6_1	B	4	1	1	0	Mildew+PlLV	1	New	35	0	29.6	2.4	1951.824	0
315	6_1_N3	6_1	B	4	1	1	0	Mildew+PlLV	1	New	24	0	23.2	2.1	917.8848	0
316	6_1_N1	6_1	B	4	1	1	0	Mildew+PlLV	1	New	34	0	30	2.6	2081.82	0
317	6_1_N4	6_1	B	4	1	1	0	Mildew+PlLV	2	New	8	0	20.5	1.2	154.488	0
318	6_1_N6	6_1	B	4	1	1	0	Mildew+PlLV	2	New	11	0	18.2	1.2	188.5884	0
319	6_1_N2	6_1	B	4	1	1	0	Mildew+PlLV	2	New	13	2	22.1	1.1	248.08355	0
320	6_1_3	6_1	B	4	1	1	0	Mildew+PlLV	511_11	Old	75	26	44.5	3.4	8907.7875	15
321	6_1_1	6_1	B	4	1	1	0	Mildew+PlLV	2220_m1	Old	60	30	30	2.2	3108.6	11
322	6_1_4	6_1	B	4	1	1	0	Mildew+PlLV	609_19	Old	141	89	31.2	1.4	4834.7208	41
323	6_5_N5	6_5	B	4	1	1	0	Mildew+PlLV	1	New	40	0	27.5	2.1	1813.35	0
324	6_5_N4	6_5	B	4	1	1	0	Mildew+PlLV	2	New	7	0	18.1	0.7	69.62165	0
325	6_5_N6	6_5	B	4	1	1	0	Mildew+PlLV	2	New	13	0	13.6	2	277.576	0
326	6_5_N2	6_5	B	4	1	1	0	Mildew+PlLV	2	New	6	0	14	0.9	59.346	0
327	6_5_N1	6_5	B	4	1	1	0	Mildew+PlLV	1	New	29	1	30.1	2.3	1576.02095	0
328	6_5_N3	6_5	B	4	1	1	0	Mildew+PlLV	1	New	38	1	25.1	2.9	2171.3257	0
329	6_5_4	6_5	B	4	1	1	0	Mildew+PlLV	609_19	Old	114	10	27.5	0.8	1968.78	8
330	6_5_2	6_5	B	4	1	1	0	Mildew+PlLV	511_11	Old	127	17	31.1	2.3	7131.18335	6
331	6_5_5	6_5	B	4	1	1	0	Mildew+PlLV	609_19	Old	168	17	26.4	1.3	4526.1216	3
332	7_3_N3	7_3	B	5	1	0	1	Mildew+virus bulk	1	New	20	0	15.6	2.1	514.332	0
333	7_3_N2	7_3	B	5	1	0	1	Mildew+virus bulk	2	New	24	0	14.2	1.8	481.5504	0
334	7_3_N6	7_3	B	5	1	0	1	Mildew+virus bulk	2	New	16	0	12.5	1.6	251.2	0
335	7_3_N1	7_3	B	5	1	0	1	Mildew+virus bulk	1	New	32	0	31.5	2.1	1661.688	0
336	7_3_N5	7_3	B	5	1	0	1	Mildew+virus bulk	1	New	40	0	28.1	2.1	1852.914	0
337	7_3_N4	7_3	B	5	1	0	1	Mildew+virus bulk	2	New	30	1	16.5	2.3	893.7225	0
338	7_3_5	7_3	B	5	1	0	1	Mildew+virus bulk	609_19	Old	69	1	26.4	1.3	1858.9428	0
339	7_3_3	7_3	B	5	1	0	1	Mildew+virus bulk	511_11	Old	87	37	36.9	2.8	7056.2394	11
340	7_3_1	7_3	B	5	1	0	1	Mildew+virus bulk	2220_m1	Old	68	43	19.8	2.7	2853.6948	19
341	7_4_N6	7_4	B	5	1	0	1	Mildew+virus bulk	2	New	11	0	14.6	1.6	201.7136	0
342	7_4_N1	7_4	B	5	1	0	1	Mildew+virus bulk	1	New	32	0	27.6	1.6	1109.2992	0
343	7_4_N4	7_4	B	5	1	0	1	Mildew+virus bulk	2	New	35	0	19	1.9	991.8475	0
344	7_4_N3	7_4	B	5	1	0	1	Mildew+virus bulk	1	New	27	0	37.9	2	1606.581	0
345	7_4_N5	7_4	B	5	1	0	1	Mildew+virus bulk	1	New	26	1	27.2	2.2	1221.3344	1
346	7_4_N2	7_4	B	5	1	0	1	Mildew+virus bulk	2	New	27	1	18.6	1.8	709.6086	0
347	7_4_4	7_4	B	5	1	0	1	Mildew+virus bulk	609_19	Old	54	1	20.3	1.2	1032.6204	1
348	7_4_1	7_4	B	5	1	0	1	Mildew+virus bulk	2220_m1	Old	20	8	11.6	1.3	236.756	0
349	7_4_3	7_4	B	5	1	0	1	Mildew+virus bulk	511_11	Old	111	26	28.3	1.4	3452.2887	1
350	7_5_N6	7_5	B	5	1	0	1	Mildew+virus bulk	2	New	9	0	22	1.2	186.516	0
351	7_5_N1	7_5	B	5	1	0	1	Mildew+virus bulk	1	New	41	0	29.1	2	1873.167	0
352	7_5_N4	7_5	B	5	1	0	1	Mildew+virus bulk	2	New	5	0	6	0.8	18.84	0
353	7_5_N3	7_5	B	5	1	0	1	Mildew+virus bulk	1	New	30	0	1.9	29.1	1302.0795	0
354	7_5_N5	7_5	B	5	1	0	1	Mildew+virus bulk	1	New	24	0	18.6	2	700.848	0
355	7_5_N2	7_5	B	5	1	0	1	Mildew+virus bulk	2	New	6	0	18.3	1.2	103.4316	0
356	7_5_2	7_5	B	5	1	0	1	Mildew+virus bulk	511_11	Old	108	16	31.5	2	5341.14	8
357	7_5_3	7_5	B	5	1	0	1	Mildew+virus bulk	511_11	Old	75	23	31	2.3	4197.7875	6
358	7_5_4	7_5	B	5	1	0	1	Mildew+virus bulk	609_19	Old	23.1	25	38	2.3	1584.8679	19
359	8_2_N4	8_2	A	2	0	1	0	PlLV	2	New	13	0	12.5	2.6	331.6625	0
360	8_2_N3	8_2	A	2	0	1	0	PlLV	1	New	35	0	23.5	2.1	1355.89125	0
361	8_2_N5	8_2	A	2	0	1	0	PlLV	1	New	33	0	29.5	1.6	1222.716	0
362	8_2_N1	8_2	A	2	0	1	0	PlLV	1	New	32	0	25.8	1.6	1036.9536	0
363	8_2_N2	8_2	A	2	0	1	0	PlLV	2	New	24	0	14.5	1.9	519.042	0
364	8_2_N6	8_2	A	2	0	1	0	PlLV	2	New	34	2	20.6	1.5	824.721	0
365	8_2_3	8_2	A	2	0	1	0	PlLV	511_11	Old	47	3	18.8	2.2	1525.9772	2
366	8_2_1	8_2	A	2	0	1	0	PlLV	2220_m1	Old	36	8	17.6	1.2	596.8512	0
367	8_2_5	8_2	A	2	0	1	0	PlLV	609_19	Old	NA	NA	31.1	1.8	NA	41
368	8_4_N6	8_4	A	2	0	1	0	PlLV	2	New	36	0	17	2.1	1008.882	0
369	8_4_N1	8_4	A	2	0	1	0	PlLV	1	New	36	0	31	1.9	1664.514	0
370	8_4_N5	8_4	A	2	0	1	0	PlLV	1	New	37	0	26.1	2	1516.149	0
371	8_4_N3	8_4	A	2	0	1	0	PlLV	1	New	26	0	28.9	1.7	1002.7433	0
372	8_4_N4	8_4	A	2	0	1	0	PlLV	2	New	20	0	14.1	1.9	420.603	0
373	8_4_N2	8_4	A	2	0	1	0	PlLV	2	New	11	0	15.5	1.6	214.148	0
374	8_4_3	8_4	A	2	0	1	0	PlLV	511_11	Old	113	17	25	2.4	5322.3	15
375	8_4_1	8_4	A	2	0	1	0	PlLV	2220_m1	Old	142	26	21	2.4	5618.088	23
376	8_4_4	8_4	A	2	0	1	0	PlLV	609_19	Old	129	39	29	2.3	6754.3755	15
377	8_5_N3	8_5	A	2	0	1	0	PlLV	1	New	28	0	29.2	2	1283.632	0
378	8_5_N5	8_5	A	2	0	1	0	PlLV	1	New	29	0	30.2	1.8	1237.5054	0
379	8_5_N2	8_5	A	2	0	1	0	PlLV	2	New	16	0	13.5	2.1	356.076	0
380	8_5_N1	8_5	A	2	0	1	0	PlLV	1	New	31	0	32.5	1.9	1502.68625	0
381	8_5_N4	8_5	A	2	0	1	0	PlLV	2	New	14	1	16.6	1.7	310.1378	0
382	8_5_N6	8_5	A	2	0	1	0	PlLV	2	New	30	4	19.9	1.6	749.832	4
383	8_5_3	8_5	A	2	0	1	0	PlLV	511_11	Old	42	0	13.4	1	441.798	0
384	8_5_5	8_5	A	2	0	1	0	PlLV	609_19	Old	50	26	24	2	1884	26
385	8_5_4	8_5	A	2	0	1	0	PlLV	609_19	Old	6	NA	21	2.3	227.493	0
386	9_1_N6	9_1	A	3	0	0	1	virus bulk	2	New	24	0	13.5	1.4	356.076	0
387	9_1_N4	9_1	A	3	0	0	1	virus bulk	2	New	31	0	13.5	1.4	459.9315	0
388	9_1_N2	9_1	A	3	0	0	1	virus bulk	2	New	28	0	13.8	2.2	667.3128	0
389	9_1_N3	9_1	A	3	0	0	1	virus bulk	1	New	44	0	29.9	2.2	2272.0412	0
390	9_1_N5	9_1	A	3	0	0	1	virus bulk	1	New	43	1	29.1	2.2	2160.9951	0
391	9_1_3	9_1	A	3	0	0	1	virus bulk	511_11	Old	132	3	21.5	1.4	3118.962	3
392	9_1_1	9_1	A	3	0	0	1	virus bulk	2220_m1	Old	94	5	16.2	1.6	1912.6368	5
393	9_1_5	9_1	A	3	0	0	1	virus bulk	609_19	Old	150	6	22.9	2	5392.95	2
394	9_2_N6	9_2	A	3	0	0	1	virus bulk	2	New	5	0	14.6	0.8	45.844	0
395	9_2_N3	9_2	A	3	0	0	1	virus bulk	1	New	25	0	30.5	1.9	1137.26875	0
396	9_2_N4	9_2	A	3	0	0	1	virus bulk	2	New	16	0	12.1	1.1	167.1736	0
397	9_2_N2	9_2	A	3	0	0	1	virus bulk	2	New	10	0	12.5	0.9	88.3125	0
398	9_2_N1	9_2	A	3	0	0	1	virus bulk	1	New	18	0	26.5	1.7	636.5565	0
399	9_2_N5	9_2	A	3	0	0	1	virus bulk	1	New	23	0	27.5	1.6	794.42	0
400	9_2_1	9_2	A	3	0	0	1	virus bulk	2220_m1	Old	44	3	19.8	1	683.892	2
401	9_2_3	9_2	A	3	0	0	1	virus bulk	511_11	Old	65	28	24.5	2.3	2875.25875	12
402	9_2_5	9_2	A	3	0	0	1	virus bulk	609_19	Old	116	60	33.4	2.1	6386.9484	51
403	9_5_N3	9_5	A	3	0	0	1	virus bulk	1	New	44	0	26.4	1.9	1732.5264	0
404	9_5_N2	9_5	A	3	0	0	1	virus bulk	2	New	16	0	12.6	1.1	174.0816	0
405	9_5_N6	9_5	A	3	0	0	1	virus bulk	2	New	19	0	10	0.9	134.235	0
406	9_5_N5	9_5	A	3	0	0	1	virus bulk	1	New	30	0	27.5	1.5	971.4375	0
407	9_5_N1	9_5	A	3	0	0	1	virus bulk	1	New	30	1	30.7	2.5	1807.4625	0
408	9_5_N4	9_5	A	3	0	0	1	virus bulk	2	New	26	1	16.8	2.1	720.0648	0
409	9_5_5	9_5	A	3	0	0	1	virus bulk	609_19	Old	99	3	24.6	1.5	2867.6835	3
410	9_5_4	9_5	A	3	0	0	1	virus bulk	609_19	Old	178	7	18.5	1.5	3877.5075	7
411	9_5_3	9_5	A	3	0	0	1	virus bulk	511_11	Old	68	20	21.8	3.3	3840.1572	15
